# Supplementary material for: Aging and Corneal Nerve Health: Mechanisms of Degeneration and Emerging Therapies for the Cornea
Source: Cells. 2025 Nov 4;14(21):1730. doi: 10.3390/cells14211730 (PMC12609739; doi:10.3390/cells14211730)
Supplement: Supplementary file 1 [file cells-14-01730-s001.zip]

Archive with 1 entries (1 files):
- cells-3883659-supplementary.pdf
